# Supplementary material for: Three new species of eriophyoid mites (Acari, Eriophyoidea) from Xinjiang Uygur Autonomous Region, China
Source: Zookeys. 2015 Jun 17;(508):97–111. doi: 10.3897/zookeys.508.8940 (PMC4492208; doi:10.3897/zookeys.508.8940)
Supplement: XML Treatment for Paracolomerus gonglius [file zookeys.508.8940-treatment1.xml]

<!DOCTYPE tp:taxon-treatment
  PUBLIC "-//TaxonX//DTD Taxonomic Treatment Publishing DTD v0 20100105//EN" "tax-treatment-NSO.dtd">
<tp:taxon-treatment xmlns:tp="http://www.plazi.org/taxpub"><tp:treatment-meta><kwd-group><label>Taxon classification</label><kwd><named-content content-type="kingdom">Animalia</named-content></kwd><kwd><named-content content-type="order">Trombidiformes</named-content></kwd><kwd><named-content content-type="family">Eriophyidae</named-content></kwd></kwd-group><mixed-citation publication-type="journal"><person-group><name><surname>Li</surname><given-names>Ji-Wei</given-names></name><name><surname>Wang</surname><given-names>Zhen-Hui</given-names></name><name><surname>Xue</surname><given-names>Xiao-Feng</given-names></name><name><surname>Zhang</surname><given-names>Jian-Ping</given-names></name></person-group><article-title>Three new species of eriophyoid mites (<tp:taxon-name><tp:taxon-name-part taxon-name-part-type="subclass">Acari</tp:taxon-name-part></tp:taxon-name>, <tp:taxon-name><tp:taxon-name-part taxon-name-part-type="superfamily">Eriophyoidea</tp:taxon-name-part></tp:taxon-name>) from Xinjiang Uygur Autonomous Region, China</article-title><source>Zookeys</source><day>17</day><month>6</month><year>2015</year><volume>2015</volume><issue>508</issue><fpage>97</fpage><lpage>111</lpage><pub-id pub-id-type="doi">10.3897/zookeys.508.8940</pub-id></mixed-citation></tp:treatment-meta><tp:nomenclature><tp:taxon-name>
                                        <tp:taxon-name-part taxon-name-part-type="genus">Paracolomerus</tp:taxon-name-part>
                                        <tp:taxon-name-part taxon-name-part-type="species">gonglius</tp:taxon-name-part>
                                        <object-id xmlns:xlink="http://www.w3.org/1999/xlink" content-type="zoobank" xlink:type="simple">http://zoobank.org/36D41CF4-E10C-47F1-8635-3E2CC695A2CB</object-id>
                                    </tp:taxon-name><tp:taxon-status xmlns:xlink="http://www.w3.org/1999/xlink" xlink:type="simple">sp. n.</tp:taxon-status><xref ref-type="fig" rid="F2">Fig. 2</xref></tp:nomenclature><tp:treatment-sec sec-type="Description"><title>Description.</title><p>FEMALE (n=6). Body vermiform, 187 (175–217, excluding gnathosoma), 50 (42–51) wide, 48 (40–47) thick; light yellow. <bold>Gnathosoma</bold> 24 (23–26), projecting obliquely down, pedipalp coxal setae (<italic>ep</italic>) 2 (2–3), dorsal pedipalp genual setae (<italic>d</italic>) 7 (6–8), unbranched, cheliceral stylets 21 (20–23). <bold>Prodorsal shield</bold> 30 (29–32), 37 (33–37) wide; median line almost complete, interrupted in the middle with short sloping lines on either side at the posterior end, admedian lines complete, submedian lines broken, with several short lines and granules on the lateral side; frontal shield lobe absent. Scapular tubercles near rear shield margin, 24 (23–24) apart, scapular setae (<italic>sc</italic>) 15 (14–15), projecting posterior. <bold>Coxigenital region</bold> with 5 (5–6) microtuberculated semiannuli. Coxal plates with several short lines, anterolateral setae on coxisternum I (<italic>1b</italic>) 7 (7–8), 11 (10–11) apart, proximal setae on coxisternum I (<italic>1a</italic>) 25 (25–28), 13 (12–13) apart, proximal setae on coxisternum II (<italic>2a</italic>) 44 (39–44), 24 (23–24) apart, tubercles <italic>1b</italic> and <italic>1a</italic> apart 5 (5–6), tubercles <italic>1a</italic> and <italic>2a</italic> 8 (7–8) apart. Internal coxisternal apodeme absent. Legs with usual series of setae. <bold>Leg I</bold> 27 (26–28), femur 8 (7–8), basiventral femoral setae (<italic>bv</italic>) 12 (12–14); genu 5 (4–5), antaxial genual setae (<italic>l</italic>'') 25 (23–26); tibia 6 (6–7), paraxial tibial setae (<italic>l</italic>') 7 (7–8), located in the middle; tarsus 7 (6–7), setae <italic>ft</italic>' 15 (14–15), setae <italic>ft</italic>'' 22 (20–22), seta <italic>u</italic>' 4 (4–5); tarsal empodium (<italic>em</italic>) 6 (5–6), simple, 5-rayed, tarsal solenidion (<italic>ω</italic>) 7 (7–8), rod-like. <bold>Leg II</bold> 25 (24–26), femur 7 (7–8), basiventral femoral setae (<italic>bv</italic>) 13 (13–14); genu 5 (4–5), antaxial genual setae (<italic>l</italic>'') 8 (8–10); tibia 5 (4–5); tarsus 7 (6–7), setae <italic>ft</italic>' 6 (6–7), setae <italic>ft</italic>'' 23 (23–25), seta <italic>u</italic>' 4 (4–5); tarsal empodium (<italic>em</italic>) 6 (5–6), simple, 5-rayed, tarsal solenidion (<italic>ω</italic>) 9 (9–10), rod-like. <bold>Opisthosoma</bold> dorsally arched, 64 (63–66) dorsal annuli, 63 (61–64) ventral annuli; microtubercles on the rear margin of the annuli, elliptical on the anterior part of dorsal annuli, linear and spiny on the posterior part of dorsal annuli and posterior part of ventral annuli, circular on the anterior part of ventral annuli. Setae <italic>c2</italic> 25 (25–27) on ventral annulus 9 (8–9), 47 (40–49) apart; setae <italic>d</italic> 65 (58–67) on ventral annulus 19 (18–21), 37 (34–37) apart; setae <italic>e</italic> 12 (12–14) on ventral annulus 32 (30–32), 20 (20–21) apart; setae <italic>f</italic> 29 (29–32) on 6th ventral annulus from rear, 21 (19–21) apart. Setae <italic>h1</italic> absent, <italic>h2</italic> 71 (69–74). <bold>Genital coverflap</bold> 11 (11–12), 22 (21–22) wide, coverflap with two rows of ridges, the basal one with 12 (11–13) longitudinal ridges, the other one with 9 (8–10) longitudinal ridges, proximal setae on coxisternum III (<italic>3a</italic>) 17 (17–20), 17 (17–18) apart.</p><p>MALE. Unknown.</p><fig id="F2" position="float" orientation="portrait"><label>Figure 2.</label><caption><p>Schematic drawings of <italic><tp:taxon-name><tp:taxon-name-part taxon-name-part-type="genus">Paracolomerus</tp:taxon-name-part> <tp:taxon-name-part taxon-name-part-type="species">gonglius</tp:taxon-name-part></tp:taxon-name></italic> sp. n.: <bold>AL</bold> Lateral view of anterior body region <bold>CG</bold> Female coxigenital region <bold>D</bold> Dorsal view <bold>em</bold> Empodium <bold>IG</bold> Internal female genitalia <bold>LO</bold> Lateral view of annuli <bold>L1</bold> Leg I <bold>PM</bold> Lateral view of posterior opisthosoma. Scale bar: 15 µm (<bold>D</bold>); 10 µm (<bold>AL</bold>, <bold>CG</bold>, <bold>IG</bold>, <bold>PM</bold>); 7.5 µm (<bold>LO</bold>); 5 µm (<bold>L1</bold>); 2.5 µm (<bold>em</bold>).</p></caption><graphic xmlns:xlink="http://www.w3.org/1999/xlink" xlink:href="zookeys-508-097-g002.jpg" position="float" orientation="portrait" xlink:type="simple" id="oo_45347.jpg"/></fig></tp:treatment-sec><tp:treatment-sec sec-type="Type host plant"><title>Type host plant.</title><p><italic><tp:taxon-name><tp:taxon-name-part taxon-name-part-type="genus">Rosa</tp:taxon-name-part> <tp:taxon-name-part taxon-name-part-type="species">beggeriana</tp:taxon-name-part></tp:taxon-name></italic> Schrenk ex Fisch. &amp; C. A. Mey. (<tp:taxon-name><tp:taxon-name-part taxon-name-part-type="family">Rosaceae</tp:taxon-name-part></tp:taxon-name>).</p></tp:treatment-sec><tp:treatment-sec sec-type="Relation to the host plant"><title>Relation to the host plant.</title><p>Vagrant on leaves; no apparent damage was observed.</p></tp:treatment-sec><tp:treatment-sec sec-type="Type locality"><title>Type locality.</title><p>Gongliu county, Xinjiang Uygur Autonomous Region, China (<named-content xmlns:xlink="http://www.w3.org/1999/xlink" content-type="dwc:verbatimCoordinates" xlink:type="simple">43°09'37"N, 81°36'34"E</named-content>), elevation 1,396 m; 3 August 2014, coll. Ji-Wei Li.</p></tp:treatment-sec><tp:treatment-sec sec-type="Type material"><title>Type material.</title><p>Holotype: female (slide number SHZU <italic><tp:taxon-name><tp:taxon-name-part taxon-name-part-type="genus">Paracolomerus</tp:taxon-name-part></tp:taxon-name></italic> 1.1, marked Holotype). Paratypes: 6 females mounted on 6 separate microscope slides.</p></tp:treatment-sec><tp:treatment-sec sec-type="Etymology"><title>Etymology.</title><p>The specific designation <italic>gonglius</italic> comes from the name of location, Gongliu, where the new species was collected.</p></tp:treatment-sec><tp:treatment-sec sec-type="Differential diagnosis"><title>Differential diagnosis.</title><p>All traits are in accordance with the type species <italic><tp:taxon-name><tp:taxon-name-part taxon-name-part-type="genus">Paracolomerus</tp:taxon-name-part> <tp:taxon-name-part taxon-name-part-type="species">casimiroae</tp:taxon-name-part></tp:taxon-name></italic> Keifer, 1975 of the genus <italic><tp:taxon-name><tp:taxon-name-part taxon-name-part-type="genus">Paracolomerus</tp:taxon-name-part></tp:taxon-name></italic> (opisthosomal annuli subequal, legs with usual series of setae, scapular tubercles on rear shield margin, scapular setae projected posteriorly) except for ventral surface ornamentation of coxa I (lines do not circle around tubercles <italic>1a</italic> and meet at sternum in <italic><tp:taxon-name><tp:taxon-name-part taxon-name-part-type="genus">Paracolomerus</tp:taxon-name-part> <tp:taxon-name-part taxon-name-part-type="species">gonglius</tp:taxon-name-part></tp:taxon-name></italic> sp. n.; lines originate at setae <italic>1b</italic>, circle distally around tubercles <italic>1a</italic> and meet at sternum, enclose most of the coxal surface in <italic><tp:taxon-name><tp:taxon-name-part taxon-name-part-type="genus">Paracolomerus</tp:taxon-name-part> <tp:taxon-name-part taxon-name-part-type="species">casimiroae</tp:taxon-name-part></tp:taxon-name></italic>).</p><p>This species is similar to <italic><tp:taxon-name><tp:taxon-name-part taxon-name-part-type="genus">Paracolomerus</tp:taxon-name-part> <tp:taxon-name-part taxon-name-part-type="species">fopingacer</tp:taxon-name-part></tp:taxon-name></italic> Xue, Song &amp; Hong, 2011, from <italic><tp:taxon-name><tp:taxon-name-part taxon-name-part-type="genus">Acer</tp:taxon-name-part></tp:taxon-name></italic> sp. L. (<tp:taxon-name><tp:taxon-name-part taxon-name-part-type="family">Aceraceae</tp:taxon-name-part></tp:taxon-name>), but can be differentiated from the latter by median line almost complete, with 5–6 short lines on the lateral sides of prodorsal shield (median line present for half, without short lines on the lateral sides in <italic><tp:taxon-name><tp:taxon-name-part taxon-name-part-type="genus">Paracolomerus</tp:taxon-name-part> <tp:taxon-name-part taxon-name-part-type="species">fopingacer</tp:taxon-name-part></tp:taxon-name></italic>), frontal shield lobe absent (frontal shield lobe acuminate in <italic><tp:taxon-name><tp:taxon-name-part taxon-name-part-type="genus">Paracolomerus</tp:taxon-name-part> <tp:taxon-name-part taxon-name-part-type="species">fopingacer</tp:taxon-name-part></tp:taxon-name></italic>) and 5-rayed empodium (6-rayed empodium in <italic><tp:taxon-name><tp:taxon-name-part taxon-name-part-type="genus">Paracolomerus</tp:taxon-name-part> <tp:taxon-name-part taxon-name-part-type="species">fopingacer</tp:taxon-name-part></tp:taxon-name></italic>).</p></tp:treatment-sec><tp:treatment-sec sec-type="Remarks"><title>Remarks.</title><p>To date, only three species were reported from the genus <italic><tp:taxon-name><tp:taxon-name-part taxon-name-part-type="genus">Paracolomerus</tp:taxon-name-part></tp:taxon-name></italic>, <italic><tp:taxon-name><tp:taxon-name-part taxon-name-part-type="genus">Paracolomerus</tp:taxon-name-part> <tp:taxon-name-part taxon-name-part-type="species">casimiroae</tp:taxon-name-part></tp:taxon-name></italic> Keifer, 1975, <italic><tp:taxon-name><tp:taxon-name-part taxon-name-part-type="genus">Paracolomerus</tp:taxon-name-part> <tp:taxon-name-part taxon-name-part-type="species">davidiae</tp:taxon-name-part></tp:taxon-name></italic> Kuang &amp; Hong, 1995 (in <xref ref-type="bibr" rid="B9">Kuang 1995</xref>) and <italic><tp:taxon-name><tp:taxon-name-part taxon-name-part-type="genus">Paracolomerus</tp:taxon-name-part> <tp:taxon-name-part taxon-name-part-type="species">fopingacer</tp:taxon-name-part></tp:taxon-name></italic>.</p></tp:treatment-sec><ref-list><ref id="B9"><mixed-citation xmlns:xlink="http://www.w3.org/1999/xlink" xlink:type="simple"><person-group><name name-style="western"><surname>Kuang</surname><given-names>HY</given-names></name></person-group> (<year>1995</year>) <source>Economic insect fauna of China, Fasc. 44 (<tp:taxon-name><tp:taxon-name-part taxon-name-part-type="subclass">Acari</tp:taxon-name-part></tp:taxon-name>: <tp:taxon-name><tp:taxon-name-part taxon-name-part-type="superfamily">Eriophyoidea</tp:taxon-name-part></tp:taxon-name>) (I)</source>. <publisher-name>Science Press</publisher-name>, <publisher-loc>Beijing, China</publisher-loc>, <size units="page">198 pp</size> + plate 7.</mixed-citation></ref></ref-list></tp:taxon-treatment>
