# Supplementary material for: Three new species of eriophyoid mites (Acari, Eriophyoidea) from Xinjiang Uygur Autonomous Region, China
Source: Zookeys. 2015 Jun 17;(508):97–111. doi: 10.3897/zookeys.508.8940 (PMC4492208; doi:10.3897/zookeys.508.8940)
Supplement: XML Treatment for Phyllocoptruta beggerianae [file zookeys.508.8940-treatment2.xml]

<!DOCTYPE tp:taxon-treatment
  PUBLIC "-//TaxonX//DTD Taxonomic Treatment Publishing DTD v0 20100105//EN" "tax-treatment-NSO.dtd">
<tp:taxon-treatment xmlns:tp="http://www.plazi.org/taxpub"><tp:treatment-meta><kwd-group><label>Taxon classification</label><kwd><named-content content-type="kingdom">Animalia</named-content></kwd><kwd><named-content content-type="order">Trombidiformes</named-content></kwd><kwd><named-content content-type="family">Eriophyidae</named-content></kwd></kwd-group><mixed-citation publication-type="journal"><person-group><name><surname>Li</surname><given-names>Ji-Wei</given-names></name><name><surname>Wang</surname><given-names>Zhen-Hui</given-names></name><name><surname>Xue</surname><given-names>Xiao-Feng</given-names></name><name><surname>Zhang</surname><given-names>Jian-Ping</given-names></name></person-group><article-title>Three new species of eriophyoid mites (<tp:taxon-name><tp:taxon-name-part taxon-name-part-type="subclass">Acari</tp:taxon-name-part></tp:taxon-name>, <tp:taxon-name><tp:taxon-name-part taxon-name-part-type="superfamily">Eriophyoidea</tp:taxon-name-part></tp:taxon-name>) from Xinjiang Uygur Autonomous Region, China</article-title><source>Zookeys</source><day>17</day><month>6</month><year>2015</year><volume>2015</volume><issue>508</issue><fpage>97</fpage><lpage>111</lpage><pub-id pub-id-type="doi">10.3897/zookeys.508.8940</pub-id></mixed-citation></tp:treatment-meta><tp:nomenclature><tp:taxon-name>
                                        <tp:taxon-name-part taxon-name-part-type="genus">Phyllocoptruta</tp:taxon-name-part>
                                        <tp:taxon-name-part taxon-name-part-type="species">beggerianae</tp:taxon-name-part>
                                        <object-id xmlns:xlink="http://www.w3.org/1999/xlink" content-type="zoobank" xlink:type="simple">http://zoobank.org/D33691AE-25DD-4A17-A854-E7C9925C96FF</object-id>
                                    </tp:taxon-name><tp:taxon-status xmlns:xlink="http://www.w3.org/1999/xlink" xlink:type="simple">sp. n.</tp:taxon-status><xref ref-type="fig" rid="F3">Fig. 3</xref><!--PageBreak--><!--PageBreak--><!--PageBreak--></tp:nomenclature><tp:treatment-sec sec-type="Description"><title>Description.</title><p>FEMALE (n=9). Body fusiform, 207 (182–207, excluding gnathosoma), 49 (46–51) wide, 43 (40–46) thick; white. <bold>Gnathosoma</bold> 28 (27–30), projecting obliquely down, pedipalp coxal setae (<italic>ep</italic>) 3 (2–3), dorsal pedipalp genual setae (<italic>d</italic>) 9 (8–9), unbranched, cheliceral stylets 26 (25–27). <bold>Prodorsal shield</bold> 42 (40–43), 43 (41–44) wide, median line formed by lined short lines, admedian lines complete and connected posteriorly, submedian lines present at the posterior half, with several short lines and granules; frontal shield lobe rounded, broad-based, 5 (4–5). Scapular tubercles ahead of rear shield margin, 23 (22–25) apart, scapular setae (<italic>sc</italic>) 16 (16–18), projecting forward and convergent. <bold>Coxigenital region</bold> with 9 (7–9) microtuberculated semiannuli. Coxal plates with several short lines and granules, anterolateral setae on coxisternum I (<italic>1b</italic>) 11 (10–11), 12 (11–12) apart, proximal setae on coxisternum I (<italic>1a</italic>) 27 (26–31), 10 (9–10) apart, proximal setae on coxisternum II (<italic>2a</italic>) 46 (42–46), 25 (23–25) apart, tubercles <italic>1b</italic> and <italic>1a</italic> apart 7 (6–7), tubercles <italic>1a</italic> and <italic>2a</italic> 9 (8–9) apart. Internal coxisternal apodeme 3 (3–4). Legs with usual series of setae. <bold>Leg I</bold> 36 (35–37), femur 10 (9–10), basiventral femoral setae (<italic>bv</italic>) 14 (13–15); genu 5 (4–5), antaxial genual setae (<italic>l</italic>') 22 (22–25); tibia 8 (8–9), paraxial tibial setae (<italic>l</italic>') 12 (10–12), located at 1/3 from dorsal base; tarsus 9 (8–9), setae <italic>ft</italic>' 19 (19–21), setae <italic>ft</italic>'' 22 (22–25), seta <italic>u</italic>' 10 (9–10); tarsal empodium (<italic>em</italic>) 8 (7–8), simple, 8-rayed, tarsal solenidion (<italic>ω</italic>) 10 (9–10), rod-like. <bold>Leg II</bold> 29 (28–30), femur 8 (8–9), basiventral femoral setae (<italic>bv</italic>) 16 (15–16); genu 4 (4–5), antaxial genual setae (<italic>l</italic>'') 8 (6–8); tibia 5 (5–6); tarsus 8 (7–8), setae <italic>ft</italic>' 9 (8–10), setae <italic>ft</italic>'' 23 (23–25), seta <italic>u</italic>' 9 (8–9); tarsal empodium (<italic>em</italic>) 8 (7–8), simple, 8-rayed, tarsal solenidion (<italic>ω</italic>) 10 (9–10), rod-like. <bold>Opisthosoma</bold> dorsally with a furrow in the middle; 35 (33–38) dorsal annuli, elliptical microtubercles on the rear margin; 74 (72–77) ventral annuli, microtubercles on the rear margin, circled on the anterior ventral annuli, and linear and spiny on the last posterior ventral annuli. Setae <italic>c2</italic> 28 (25–28) on ventral annulus 14 (12–14), 47 (45–48) apart; setae <italic>d</italic> 52 (48–52) on ventral annulus 28 (27–29), 35 (32–35) apart; setae <italic>e</italic> 33 (33–36) on ventral annulus 49 (47–51), 13 (12–14) apart; setae <italic>f</italic> 28 (26–29) on 6th ventral annulus from rear, 16 (16–17) apart. Setae <italic>h1</italic> 4 (3–4), <italic>h2</italic> 77 (75–83). <bold>Genital coverflap</bold> 13 (11–13), 19 (18–20) wide, coverflap with 3 transverse lines basally, 11 (11–13) longitudinal ridges distally, proximal setae on coxisternum III (<italic>3a</italic>) 43 (41–44), 15 (14–15) apart.</p><p>MALE (n=2). Similar in shape and prodorsal shield arrangement to female, 155–169. Prodorsal shield 32–35, 28–31 wide; scapular setae <!--PageBreak--><!--PageBreak--><italic>sc</italic> 16–17, 21–23 apart. Opisthosoma dorsally with a furrow, 32–37 annuli, ventrally with 74–81 annuli, dorsal and ventral microtubercles are similar to females. Male genitalia 17– 18 wide, setae <italic>3a</italic> 18– 20, 14–15 apart.</p><fig id="F3" position="float" orientation="portrait"><label>Figure 3.</label><caption><p>Schematic drawings of <italic><tp:taxon-name><tp:taxon-name-part taxon-name-part-type="genus">Phyllocoptruta</tp:taxon-name-part> <tp:taxon-name-part taxon-name-part-type="species">beggerianae</tp:taxon-name-part></tp:taxon-name></italic> sp. n.: <bold>AL</bold> Lateral view of anterior body region <bold>AD</bold> Dorsal view of anterior body region <bold>CG</bold> Female coxigenital region <bold>D</bold> Dorsal view <bold>em</bold> Empodium <bold>GM</bold> Male genital region <bold>IG</bold> Internal female genitalia <bold>LO</bold> Lateral view of annuli <bold>PM</bold> Lateral view of posterior opisthosoma. Scale bar: 15 µm (<bold>D</bold>); 10 µm (<bold>AD</bold>, <bold>AL</bold>, <bold>CG</bold>, <bold>IG</bold>, <bold>GM</bold>, <bold>PM</bold>); 7.5 µm (<bold>LO</bold>); 2.5 µm (<bold>em</bold>).</p></caption><graphic xmlns:xlink="http://www.w3.org/1999/xlink" xlink:href="zookeys-508-097-g003.jpg" position="float" orientation="portrait" xlink:type="simple" id="oo_45348.jpg"/></fig></tp:treatment-sec><tp:treatment-sec sec-type="Type host plant"><title>Type host plant.</title><p><italic><tp:taxon-name><tp:taxon-name-part taxon-name-part-type="genus">Rosa</tp:taxon-name-part> <tp:taxon-name-part taxon-name-part-type="species">beggeriana</tp:taxon-name-part></tp:taxon-name></italic> Schrenk ex Fisch. &amp; C. A. Mey. (<tp:taxon-name><tp:taxon-name-part taxon-name-part-type="family">Rosaceae</tp:taxon-name-part></tp:taxon-name>).</p></tp:treatment-sec><tp:treatment-sec sec-type="Relation to the host plant"><title>Relation to the host plant.</title><p>Vagrant on leaves; no apparent damage was observed.</p></tp:treatment-sec><tp:treatment-sec sec-type="Type locality"><title>Type locality.</title><p>Xinyuan county, Xinjiang Uygur Autonomous Region, China (<named-content xmlns:xlink="http://www.w3.org/1999/xlink" content-type="dwc:verbatimCoordinates" xlink:type="simple">43°36'29"N, 82°17'56"E</named-content>), elevation 758 m; 29 July 2014, coll. Ji-Wei Li.</p></tp:treatment-sec><tp:treatment-sec sec-type="Type material"><title>Type material.</title><p>Holotype: female (slide number SHZU <italic><tp:taxon-name><tp:taxon-name-part taxon-name-part-type="genus">Phyllocoptruta</tp:taxon-name-part></tp:taxon-name></italic> 1.1, marked Holotype). Paratypes: 16 females and 2 males mounted on 18 separate microscope slides.</p></tp:treatment-sec><tp:treatment-sec sec-type="Etymology"><title>Etymology.</title><p>The specific designation <italic>beggerianae</italic> comes from the epithet of the host plant, <italic>beggeriana</italic>.</p></tp:treatment-sec><tp:treatment-sec sec-type="Differential diagnosis"><title>Differential diagnosis.</title><p>This species is similar to <italic><tp:taxon-name><tp:taxon-name-part taxon-name-part-type="genus">Phyllocoptruta</tp:taxon-name-part> <tp:taxon-name-part taxon-name-part-type="species">clematoclethra</tp:taxon-name-part></tp:taxon-name></italic> Xue, Song &amp; Hong, 2010, from <italic><tp:taxon-name><tp:taxon-name-part taxon-name-part-type="genus">Clematoclethra</tp:taxon-name-part></tp:taxon-name></italic> sp. Maxim. (<tp:taxon-name><tp:taxon-name-part taxon-name-part-type="family">Actinidiaceae</tp:taxon-name-part></tp:taxon-name>), but can be differentiated from the latter by admedian lines connected posteriorly (admedian lines separate in <italic><tp:taxon-name><tp:taxon-name-part taxon-name-part-type="genus">Phyllocoptruta</tp:taxon-name-part> <tp:taxon-name-part taxon-name-part-type="species">clematoclethra</tp:taxon-name-part></tp:taxon-name></italic>), scapular tubercles ahead of rear shield margin, scapular setae 16–18 (scapular tubercles on rear shield margin, scapular setae 3–4 in <italic><tp:taxon-name><tp:taxon-name-part taxon-name-part-type="genus">Phyllocoptruta</tp:taxon-name-part> <tp:taxon-name-part taxon-name-part-type="species">clematoclethra</tp:taxon-name-part></tp:taxon-name></italic>), female genital coverflap with 3 transverse basal lines (coverflap without transverse lines in <italic><tp:taxon-name><tp:taxon-name-part taxon-name-part-type="genus">Phyllocoptruta</tp:taxon-name-part> <tp:taxon-name-part taxon-name-part-type="species">clematoclethra</tp:taxon-name-part></tp:taxon-name></italic>) and 8-rayed empodium (5-rayed empodium in <italic><tp:taxon-name><tp:taxon-name-part taxon-name-part-type="genus">Phyllocoptruta</tp:taxon-name-part> <tp:taxon-name-part taxon-name-part-type="species">clematoclethra</tp:taxon-name-part></tp:taxon-name></italic>).</p></tp:treatment-sec></tp:taxon-treatment>
