# Supplementary material for: Three new species of eriophyoid mites (Acari, Eriophyoidea) from Xinjiang Uygur Autonomous Region, China
Source: Zookeys. 2015 Jun 17;(508):97–111. doi: 10.3897/zookeys.508.8940 (PMC4492208; doi:10.3897/zookeys.508.8940)
Supplement: XML Treatment for Rhyncaphytoptus fuyuniensis [file zookeys.508.8940-treatment3.xml]

<!DOCTYPE tp:taxon-treatment
  PUBLIC "-//TaxonX//DTD Taxonomic Treatment Publishing DTD v0 20100105//EN" "tax-treatment-NSO.dtd">
<tp:taxon-treatment xmlns:tp="http://www.plazi.org/taxpub"><tp:treatment-meta><kwd-group><label>Taxon classification</label><kwd><named-content content-type="kingdom">Animalia</named-content></kwd><kwd><named-content content-type="order">Trombidiformes</named-content></kwd><kwd><named-content content-type="family">Diptilomiopidae</named-content></kwd></kwd-group><mixed-citation publication-type="journal"><person-group><name><surname>Li</surname><given-names>Ji-Wei</given-names></name><name><surname>Wang</surname><given-names>Zhen-Hui</given-names></name><name><surname>Xue</surname><given-names>Xiao-Feng</given-names></name><name><surname>Zhang</surname><given-names>Jian-Ping</given-names></name></person-group><article-title>Three new species of eriophyoid mites (<tp:taxon-name><tp:taxon-name-part taxon-name-part-type="subclass">Acari</tp:taxon-name-part></tp:taxon-name>, <tp:taxon-name><tp:taxon-name-part taxon-name-part-type="superfamily">Eriophyoidea</tp:taxon-name-part></tp:taxon-name>) from Xinjiang Uygur Autonomous Region, China</article-title><source>Zookeys</source><day>17</day><month>6</month><year>2015</year><volume>2015</volume><issue>508</issue><fpage>97</fpage><lpage>111</lpage><pub-id pub-id-type="doi">10.3897/zookeys.508.8940</pub-id></mixed-citation></tp:treatment-meta><tp:nomenclature><tp:taxon-name>
                                    <tp:taxon-name-part taxon-name-part-type="genus">Rhyncaphytoptus</tp:taxon-name-part>
                                    <tp:taxon-name-part taxon-name-part-type="species">fuyuniensis</tp:taxon-name-part>
                                    <object-id xmlns:xlink="http://www.w3.org/1999/xlink" content-type="zoobank" xlink:type="simple">http://zoobank.org/CE644BB3-52C6-43E6-AAC7-06BC248177F7</object-id>
                                </tp:taxon-name><tp:taxon-status xmlns:xlink="http://www.w3.org/1999/xlink" xlink:type="simple">sp. n.</tp:taxon-status><xref ref-type="fig" rid="F4">Figs 4</xref><xref ref-type="fig" rid="F5">, 5</xref></tp:nomenclature><tp:treatment-sec sec-type="Description"><title>Description.</title><p>FEMALE (n=8). Body fusiform, 256 (216–267, excluding gnathosoma), 60 (55–64) wide, 58 (54–62) thick; light yellow. Gnathosoma 61 (55–64), projecting downwards, pedipalp coxal setae (<!--PageBreak--><!--PageBreak--><italic>ep</italic>) 3 (2–3), dorsal pedipalp genual setae (<italic>d</italic>) 7 (6–7), unbranched, cheliceral stylets 83 (76–88). <bold>Prodorsal shield</bold> 29 (28–30) excluding the thin anterior process length from frontal lobe, 47 (46–49) wide, sub-triangular in anterior shape; long and flexible frontal lobe ending with a thin anterior process, the process extends for 14 (13–15). Median line very short, on 1/5 anterior part of prodorsal shield; admedian lines complete and connected at base with transverse lines, forming a vase-shaped outline; semicircled line between the scapular tubercles. Scapular tubercles ahead of rear shield margin, 30 (28–31) apart, scapular setae (<italic>sc</italic>) 47 (46–50), projecting forward. <bold>Coxigenital region</bold> with 15 (14–16) microtuberculated semiannuli. Coxal plates with 1–3 short lines, anterolateral setae on coxisternum I (<italic>1b</italic>) 10 (10–12), 10 (10–11) apart, proximal setae on coxisternum I (<italic>1a</italic>) 32 (29–33), 10 (10–11) apart, proximal setae on coxisternum II (<italic>2a</italic>) 45 (42–47), 29 (28–30) apart, tubercles <italic>1b</italic> and <italic>1a</italic> apart 7 (6–7), tubercles <italic>1a</italic> and <italic>2a</italic> 10 (9–11) apart. Internal coxisternal apodeme 7 (6–7). Legs with usual series of setae. <bold>Leg I</bold> 42 (41–43), femur 13 (12–14), basiventral femoral setae (<italic>bv</italic>) 13 (13–15); genu 7 (6–7), antaxial genual setae (<italic>l</italic>'') 23 (23–25); tibia 10 (10–11), paraxial tibial setae (<italic>l</italic>') 7 (7–8), located at 1/3 from dorsal base; tarsus 8 (7–8), setae <italic>ft</italic>' 20 (18–20), setae <italic>ft</italic>'' 26 (23–26), seta <italic>u</italic>' 5 (4–5); tarsal empodium (<italic>em</italic>) 8 (7–8), simple, 10-rayed, tarsal solenidion (<italic>ω</italic>) 8 (8–9), rod-like. <bold>Leg II</bold> 39 (38–40), femur 13 (12–13), basiventral femoral setae (<italic>bv</italic>) 14 (14–16); genu 6 (5–6), antaxial genual setae (<italic>l</italic>'') 9 (9–11); tibia 8 (7–9); tarsus 8 (8–9), setae <italic>ft</italic>' 10 (9–11), setae <italic>ft</italic>'' 30 (26–30), seta <italic>u</italic>' 5 (4–5); tarsal empodium (<italic>em</italic>) 8 (7–8), simple, 10-rayed, tarsal solenidion (<italic>ω</italic>) 10 (10–11), rod-like. <bold>Opisthosoma</bold> dorsally arched, 25 (20–25) dorsal annuli, 92 (90–104) microtuberculated ventral annuli; the anterior dorsal annuli smooth (for about 5/6 of them), the anterior ventral annuli with circled microtubercles (for about 2/3 of them), the posterior part of dorsal and ventral annuli with linear and spiny microtubercles. Setae <italic>c2</italic> 13 (12–14) on ventral annulus 19 (17–21), 59 (53–61) apart; setae <italic>d</italic> 51 (46–51) on ventral annulus 37 (36–42), 45 (41–45) apart; setae <italic>e</italic> 26 (26–29) on ventral annulus 55 (53–64), 25 (24–26) apart; setae <italic>f</italic> 30 (27–30) on 7th ventral annulus from rear, 21 (20–22) apart. Setae <italic>h1</italic> 3 (3–4), <italic>h2</italic> 75 (70–79). <bold>Genital coverflap</bold> 15 (14–16), 30 (28–30) wide, coverflap with many granules basally, proximal setae on coxisternum III (<italic>3a</italic>) 14 (13–14), 20 (19–21) apart.</p><p>MALE (n=5). Similar in shape and prodorsal shield arrangement to female, 202–243. Prodorsal shield 22–25 without the frontal lobe length, 45–48 wide; scapular setae <italic>sc</italic> 40–46, 27–30 apart. Opisthosoma dorsally with 19–21 annuli; ventrally with 78–85 annuli, dorsal and ventral microtubercles are similar to females. Male genitalia 21–22 wide, setae <italic>3a</italic> 12–13, 18–20 apart.</p><fig id="F4" position="float" orientation="portrait"><label>Figure 4.</label><caption><p>Schematic drawings of <italic><tp:taxon-name><tp:taxon-name-part taxon-name-part-type="genus">Rhyncaphytoptus</tp:taxon-name-part> <tp:taxon-name-part taxon-name-part-type="species">fuyuniensis</tp:taxon-name-part></tp:taxon-name></italic> sp. n.: <bold>AL</bold> Lateral view of anterior body region <bold>CG</bold> Female coxigenital region <bold>D</bold> Dorsal view <bold>em</bold> Empodium <bold>GM</bold> Male genital region <bold>IG</bold> Internal female genitalia <bold>LO</bold> Lateral view of annuli and setae <italic>d</italic> <bold>L1</bold> Leg I <bold>PM</bold> Lateral view of posterior opisthosoma. Scale bar: 15 µm (<bold>D)</bold>; 10 µm (<bold>AL</bold>, <bold>CG</bold>, <bold>IG</bold>, <bold>GM</bold>, <bold>PM</bold>); 7.5 µm (<bold>LO</bold>); 5 µm (<bold>L1</bold>); 2.5 µm (<bold>em</bold>).</p></caption><graphic xmlns:xlink="http://www.w3.org/1999/xlink" xlink:href="zookeys-508-097-g004.jpg" position="float" orientation="portrait" xlink:type="simple" id="oo_45349.jpg"/></fig><fig id="F5" position="float" orientation="portrait"><label>Figure 5.</label><caption><p><italic><tp:taxon-name><tp:taxon-name-part taxon-name-part-type="genus">Rhyncaphytoptus</tp:taxon-name-part> <tp:taxon-name-part taxon-name-part-type="species">fuyuniensis</tp:taxon-name-part></tp:taxon-name></italic> sp. n.: <bold>A</bold>–<bold>D</bold> Frontal lobe <bold>E</bold> Tibia and tarsus of Leg I <bold>F</bold> Female internal genitalia.</p></caption><graphic xmlns:xlink="http://www.w3.org/1999/xlink" xlink:href="zookeys-508-097-g005.jpg" position="float" orientation="portrait" xlink:type="simple" id="oo_45350.jpg"/></fig><!--PageBreak--></tp:treatment-sec><tp:treatment-sec sec-type="Type host plant"><title>Type host plant.</title><p><italic><tp:taxon-name><tp:taxon-name-part taxon-name-part-type="genus">Cotoneaster</tp:taxon-name-part> <tp:taxon-name-part taxon-name-part-type="species">ignavus</tp:taxon-name-part></tp:taxon-name></italic> E. L. Wolf (<tp:taxon-name><tp:taxon-name-part taxon-name-part-type="family">Rosaceae</tp:taxon-name-part></tp:taxon-name>).</p></tp:treatment-sec><tp:treatment-sec sec-type="Relation to the host plant"><title>Relation to the host plant.</title><p>Vagrant on leaves; no apparent damage was observed.</p></tp:treatment-sec><tp:treatment-sec sec-type="Type locality"><title>Type locality.</title><p>Fuyun county, Xinjiang Uygur Autonomous Region, China (<named-content xmlns:xlink="http://www.w3.org/1999/xlink" content-type="dwc:verbatimCoordinates" xlink:type="simple">47°17'39"N, 89°58'26"E</named-content>), elevation 1,359 m; 15 August 2014, coll. Ji-Wei Li.</p></tp:treatment-sec><tp:treatment-sec sec-type="Type material"><title>Type material.</title><p>Holotype: female (slide number SHZU <italic><tp:taxon-name><tp:taxon-name-part taxon-name-part-type="genus">Rhyncaphytoptus</tp:taxon-name-part></tp:taxon-name></italic> 7.1, marked Holotype). Paratypes: 12 females and 15 males mounted on 27 separate microscope slides.</p></tp:treatment-sec><tp:treatment-sec sec-type="Etymology"><title>Etymology.</title><p>The specific designation <italic>fuyuniensis</italic> comes from the name of location, Fuyun, where the new species was collected.</p></tp:treatment-sec><tp:treatment-sec sec-type="Differential diagnosis"><title>Differential diagnosis.</title><p>This species is similar to <italic><tp:taxon-name><tp:taxon-name-part taxon-name-part-type="genus">Rhyncaphytoptus</tp:taxon-name-part> <tp:taxon-name-part taxon-name-part-type="species">buxifoliae</tp:taxon-name-part></tp:taxon-name></italic> Song, Xue &amp; Hong, 2009, from <italic><tp:taxon-name><tp:taxon-name-part taxon-name-part-type="genus">Cotoneaster</tp:taxon-name-part> <tp:taxon-name-part taxon-name-part-type="species">buxifolius</tp:taxon-name-part></tp:taxon-name></italic> Lindl. (<tp:taxon-name><tp:taxon-name-part taxon-name-part-type="family">Rosaceae</tp:taxon-name-part></tp:taxon-name>), but can be differentiated from the latter by median line very short, on 1/5 anterior part of prodorsal shield (prodorsal shield with incomplete median line on posterior 1/2 in <italic><tp:taxon-name><tp:taxon-name-part taxon-name-part-type="genus">Rhyncaphytoptus</tp:taxon-name-part> <tp:taxon-name-part taxon-name-part-type="species">buxifoliae</tp:taxon-name-part></tp:taxon-name></italic>), scapular tubercles small (scapular tubercles 5–13 long in <italic><tp:taxon-name><tp:taxon-name-part taxon-name-part-type="genus">Rhyncaphytoptus</tp:taxon-name-part> <tp:taxon-name-part taxon-name-part-type="species">buxifoliae</tp:taxon-name-part></tp:taxon-name></italic>) and with a long and flexible frontal lobe (lack a distinct, long frontal lobe in <italic><tp:taxon-name><tp:taxon-name-part taxon-name-part-type="genus">Rhyncaphytoptus</tp:taxon-name-part> <tp:taxon-name-part taxon-name-part-type="species">buxifoliae</tp:taxon-name-part></tp:taxon-name></italic>).</p></tp:treatment-sec></tp:taxon-treatment>
